# Supplementary material for: JinHuangJieDu (JHJD) formula attenuates SARS-CoV-2 infection by interrupting RBD-ACE2 binding and HIF-1α-dependent inflammation
Source: Front Med (Lausanne). 2026 May 11;13:1817137. doi: 10.3389/fmed.2026.1817137 (PMC13199254; doi:10.3389/fmed.2026.1817137)
Supplement: Supplementary file 2 [file Supplementary_file_2.xlsx]

## Sheet: 1
Lonicerae Japonicae Flos		Pogostemonis Herba		Scutellariae Radix		Angelicae Dahuricae Radix		Taraxaci Herba		Menthae Haplocalycis Herba
active ingredient	target	active ingredient	target	active ingredient	target	active ingredient	target	active ingredient	target	active ingredient	target
Mandenol	PGR	Diop	PTGS1	Mandenol	PTGS1	Mandenol	PTGS1	Choline	NR3C2	Fortunellin	PTGS1
Ethyl linolenate	NR3C2	Genkwanin	AR	Ethyl linolenate	AR	Alloisoimperatorin	NCOA2	Taraxasterol	LSS	acacetin	AR
phytofluene	NCOA2	patchoulan 1,12-diol	ESR2	phytofluene	PRSS1	Ammidin	AR		PCYT1A	Linarin	PRSS1
Eriodyctiol (flavanone)	NCOA1	pachypodol	PRSS1	Eriodyctiol (flavanone)	NCOA2	isoimperatorin	CHRM1		ACHE	Diosmetin	NCOA2
(-)-(3R,8S,9R,9aS,10aS)-9-ethenyl-8-(beta-D-glucopyranosyloxy)-2,3,9,9a,10,10a-hexahydro-5-oxo-5H,8H-pyrano[4,3-d]oxazolo[3,2-a]pyridine-3-carboxylic acid_qt	PTGS1	5-Hydroxy-7,4'-dimethoxyflavanon	NCOA2	(-)-(3R,8S,9R,9aS,10aS)-9-ethenyl-8-(beta-D-glucopyranosyloxy)-2,3,9,9a,10,10a-hexahydro-5-oxo-5H,8H-pyrano[4,3-d]oxazolo[3,2-a]pyridine-3-carboxylic acid_qt	NCOA1	Cnidilin	GABRA1		PCYT1B	sitosterol	NCOA1
secologanic dibutylacetal_qt	AKR1B1	irisolidone	NCOA1	secologanic dibutylacetal_qt	CHEK1	Ethyl oleate (NF)	PGR		CLEC4E	naringenin	CHEK1
beta-carotene	PLAU	phenanthrone	CHEK1	beta-carotene	RELA	neobyakangelico l	CHRM3		AR	aloe-emodin	RELA
ZINC03978781	CTRB1	quercetin 7-O-β-D-glucoside	ESR1	ZINC03978781	BCL2	{5-[2'(R)-Hydroxy-3'-methyl-3'-butenyl-oxy]furocoumarin}	CHRM4		AKR1C1	eriodictyol	BCL2
Chryseriol	CHRM3	Acanthoside B	PPARG	Chryseriol	CASP3	Byakangelicol	ADRA1A		ESR1	Genkwanin	CASP3
kryptoxanthin	CHRM1	3,23-dihydroxy-12-oleanen-28-oic acid	ACHE	kryptoxanthin	TP63	propyleneglycol monoleate	CHRM2		RXRA	luteolin	TP63
4,5'-Retro-.beta.,.beta.-Carotene-3,3'-dione, 4',5'-didehydro-	ADRA1A	quercetin	GSK3B	4,5'-Retro-.beta.,.beta.-Carotene-3,3'-dione, 4',5'-didehydro-	CASP8	4-[(2S)-2,3-dihydroxy-3-methylbutoxy]furo[3,2-g]chromen-7-one	CHRNA2		AKR1C2	Î‘-Terpineol	CASP8
5-hydroxy-7-methoxy-2-(3,4,5-trimethoxyphenyl)chromone	CHRM2	Nerolidol	RELA	5-hydroxy-7-methoxy-2-(3,4,5-trimethoxyphenyl)chromone	FASN	sen-byakangelicol	BCL2		BCHE	Caffeic Acid	FASN
7-epi-Vogeloside	GABRA1	Cassiachromone	CHRM3	7-epi-Vogeloside	ESR1	beta-sitosterol	CASP9		PGR	1-Methyl-4-(Prop-1-En-2-Yl)Cyclohex-1-Ene	PGR
Caeruloside C	AR	(Z,Z)-Î‘-Farnesene	CHRM1	Caeruloside C	PPARG	Stigmasterol	CASP3		CYP27B1	Limonene	NR3C2
Centauroside_qt	PRSS1	Apigenin	GABRA1	Centauroside_qt	GSK3B	CLR	CASP8		NCOA1	Dipentene	ESR1
Ioniceracetalides B_qt	RELA	Acteoside	AKR1B1	Ioniceracetalides B_qt	GABRA1	Supraene	PRKCA		HOXA10	Î‘-Limonene	LDLR
XYLOSTOSIDINE	EGFR	Verbascoside	F7	XYLOSTOSIDINE	CCND1	ZINC03860434	PON1		VDR	7-Methyl-3-Methyleneocta-1,6-Diene	PPARG
dinethylsecologanoside	VEGFA	Valencene	EGFR	dinethylsecologanoside	EIF6	Phellopterin	NR3C2		NR1I2	Myrcene	MTTP
beta-sitosterol	CCND1	Î‘-Guaiene	VEGFA	beta-sitosterol	CASP9	Prangenidin	NCOA1		NCOA2	Î’-Myrcene	APOB
kaempferol	CASP9	(Z)-caryophyllene	CCND1	kaempferol	IL6	Linolein, 2-mono-	AKR1B1		SULT2B1	Decyl Acetate	GSTP1
Stigmasterol	RB1	Methylacetate	BCL2	Stigmasterol	AHSA1	methyl icosa-11,14-dienoate	PLAU		PHOSPHO1	Menthyl Acetate	SREBF1
luteolin	IL6	neophytadiene	FOS	luteolin	TEP1	Prangenin	CTRB1		NR1I3	1-(3,4-Dihydroxyphenyl)-6,7-Dihydroxy-1,2-Dihydronaphthalene-2,3-Dicarboxylic Acid	ABCC1
quercetin	CASP3	Dipentene	EIF6	quercetin	PTGER3	7-Hydroxycoumarin	ESR1		PLD1	2-Hexanol	AKR1C1
Sitosterol	TP63	L-Limonene	CASP9	Sitosterol	MCL1	Î‘-Guriunene	CHEK1		RORA	Asparagine	ABAT
Î’-Sitosterol	NFKBIA	Alpha-Humulene	PLAU	Î’-Sitosterol	CHRM3	Pavilion			PLD2	3-Pentanol	AKR1B1
Carvacrol	MDM2	Humulene	RB1	Stigmasterol	CHRM1	Scopoletin				3-Octanol	EIF6
Ethyl Palmitate	APP	Î‘-Humulene	IL6	Cetylic Acid	ADRA1A	Scopoletol				Methyl Benzoate	PRKCA
Inositol	PCNA	cis-Cinnamaldehyde	AHSA1	Hexadecanoic Acid	VEGFA	Trigonelline				Isomenthone	PRKCE
Inositol C,	ERBB2	(-)-cis-beta-Elemene	CASP3	Palmitic Acid	FOS	Cetylic Acid				L-Menthone	PCNA
Isovaleric Acid	PPARG	Î”-Guaiene	TP63	Sucrose	HIF1A	Hexadecanoic Acid				Menthol	MYC
Stigmasterol	CASP7	Eugenol	ELK1	Campesterol	FOSL1	Palmitic Acid				Isoraifolin	CCNB1
Î‘-Terpineol	ICAM1	Guaiacol	NFKBIA	M-Cresol	CCNB1	Scopolin				D-8-Acetoxycarvotanacetone	NFE2L2
3'-Caffeoylquinic Acid,5'-Caffeoylquinic Acid	MCL1	Oleanolic Acid	POR	4'-Hydroxywogonin,5,7-Dihydroxy-8-Methoxylflavone	AHR	Byakangelicin				1,3-Bis-[2-(3,4-Dihydroxyphenyl)-1-Carboxy]Ethoxycarbonyl-2-(3,4-Dihydroxyphenyl)-7,8-Dihydroxy-1,2-Dihydronaphthalene	NQO1
Chlorogenic Acid	BIRC5	2-Hexenal	CASP8	Scutellarin	IGF2	Xanthotoxol				1,3-Bis-[2-(3,4-Dihydroxyphenyl)-1-Methoxycarbonyl]Ethoxycarbonyl-2-(3,4-Dihydroxyphenyl)-7,8-Dihydroxy-1,2-Dihydronaphthalene,	ESR2
Heriguard	CCNB1	Î”-Cadinol*	RAF1	Wogonin	CYCS	Aspartate				D-Camphene	EGFR
Alexandrin	TYR	2,6-Ditertbutyl-4-Methyl Phenol	PRKCA	5-Hydroxy-6,7,8,4'-Tetramethoxyflavone	NOX5	Asparagic Acid				5,7,4'-Trihydroxy-6,8,3'-Trimethoxyflavone	VEGFA
Daucosterol	GSTP1	Isopentyl methyl ketone	HIF1A	Skullcapflavone I	APOD	Asparaginic Acid				Labiatenic Acid	CCND1
Caproic Acid	SLC2A4	Diisocapryl Phthalate	RUNX1T1	Skullcapflavone II	ACHE	Aspartic Acid				Rosmarinic Acid	CASP9
Eleutheroside A	NUF2	2-Ethylfuran	ERBB2	Oroxylin A	F7	Skimmin				D-Limonene	RB1
Sitogluside	F7	(-)-Thujopsene	ACACA	Skullcapflavone I	ESR2	Bergapten				Î‘-Phellandrene	IL6
Strumaroside	ACHE	Phenanthrene	CYP3A4	Baicalin	CACNA2D1	Adenosine				Menthol	NFKBIA
Î’-Sitosterol-Î’-D-Glucoside	BCL2	(4Ar,7R,8As)-4A-Methyl-1-Methylene-7-(Prop-1-En-2-Yl)-Decahydronaphthalene	CAV1	Chrysin	CYP2C9	Adenine Nucleoside				Citronellol	MDM2
Hederagenin	FOS	Î’-Selinene	MYC	Isoschaftoside	PGR	Neobyakangelicol				Menthone	APP
Î‘-Pinene*	EIF6	Aristolone	CYP1A1	6-C-Arabinopyranosyl-8-C-Glucopyranosyl-5,7-Dihydroxyflavone	CHRM4	Alloimperatorin				Î‘-Pinene	ERBB2
Luteolin	AHSA1	4-Aromadendrene	ICAM1	8-C-Arabinopyranosyl-6-C-Glucopyranosyl-5,7-Dihydroxyflavone	CHRM2	Angelicin					CASP7
Benzyl Ethyl Alcohol	ELK1	Î“-Cadinene	SELE	Baicalein	CHRNA2	Isopsoralen					ICAM1
Phenylethanol	POR	Hyperin	VCAM1	Baicalein-7-O-Î’-D-Glucopyranoside	PRKCA	Aviprin					MCL1
Geraniol	CASP8	Hyperoside	PTGER3	Dihydrobaicalin	PON1	Dahuribirin A					BIRC5
Sabinene Hydrate	RAF1	Quercetin-3-O-Galactoside	BIRC5	Dihydrooroxylin A	NR3C2	Dahuribirin B					TYR
Eugenol	PRKCA	Anethole	DUOX2	5,8-Dihydroxy-6,7-Dimethoxyflavone	AKR1B1	Dahuribirin C					SLC2A4
Guaiacol *	HIF1A	(1R)-2,6,6-Trimethylbicyclo[3.1.1]Hept-2-Ene	NOS3	5,7-Dihydroxy-6,8,2',3'-Tetramethoxyflavone	PLAU	Dahuribirin D					NUF2
Linalool	RUNX1T1	Friedelan-3-One,Friedelin	HSPB1	5,2'-Dihydroxy-6,7,8-Trimethoxyflavone	CTRB1	Dahuribirin E
Methyl Linoleate	ACACA	(-)-Caryophyllene Oxide	MGAM	Eriodictyol	PDE10A	Dahuribirin F
(E)-Aldosecologanin	CYP3A4	(1R,4R,6R,10S)-4,12,12-Trimethyl-9-Methylidene-5-Oxatricyclo[8.2.0.0~4,6~]Dodecane	CYP1B1	5-Hydroxy-7,8-Dimethoxyflavone		Dahuribirin G
(Z)-Aldosecologanin	CAV1	Genkwanin	CCNB1	2-(3-Hydroxy-4-Methoxyphenyl)-Ethyl-1-O-Î‘-L-Rhamnosyl-(1â†’3)-Î’-D-(4-Feruloyl)-Glucoside		7-Demethylsuberosin
2'-O-[Î’-D-Apiofuranosyl(1â†’2)-Î’-D-Glucopyranosyl]Isoliquiritigenin, Benzyl Alcohol	MYC	DIBP	ALOX5	Isoscutellarein		1,1-Dimethyl-2-(3-Methyl-1,3-Butadiene)Cyclo-Propane
Benzyl Benzoate	CYP1A1	Methyl isopropyl ketone	GSTP1	7-Methoxybaicalein		Ethyllaurate
1,1'-Bicyclohexyl	SELE	Methyl butenone	NFE2L2	8-Methoxy-5-O-Glucoside Flavone		Exaltolide
3'-methoxyluteolin	VCAM1	seychellene	NQO1	Norwogonin, Oroxylin A 7-O-Glucuronide		1-Heptadecanol
Chrysoeriol	PTGER3	Ombuin	PARP1	3,5,7,2'6'-Pentahydroxyflavanone		Imperatorin
Citronellol	DUOX2	Rhamnetin	AHR	3,5,7,2',6'-Pentahydroxy Flavone		Marmesin
7-O-(4-Î’-D-Glucopyranosyloxy-3-Methoxybenzoyl) Secologanolic Acid	NOS3	pachypodol	PSMD3	1-Phenyl-1,3-Butanedion		Methyl Cyclodecane
1-Hexene	HSPB1	Labroda	SLC2A4	(E)-4-Phenyl-3-Buten-2-One		Methylene Tanshinquinone
6'-O-(7Î‘-Hydroxyswerosyloxy)Loganin	MGAM	DHELWANGIN	COL3A1	Scutevulin		13-Methyl Pentadecanoic Acid
Ioniceroside C	CYP1B1	Diphenyl sulfide	DCAF5	5,7,2',5'-Tetrahydroxy-8,6'-Dimethoxy Flavone		1-Monolinolein
Isochlorogenic Acid	ALOX5	(3S,4R)-2,5-dimethylhexane-3,4-diol	NR1I3	5,7,2',3'-Tetrahydroxyflavone		Neobyakangelicol
Linalyl Oxide	NFE2L2	3,5-Dihydroxy-4',7-dimethoxyflavone	CHEK2	5,7,2',6'-Tetrahydroxyflavone		Nodakenin
Loganic Acid	NQO1	Retusin	HSF1	2,6,2',4'-Tetrahydroxy-6â€™-Methoxychalcone		8-Nonenoic Acid
Loganin	PARP1	5-Hydroxy-7,4'-dimethoxyflavanon	CRP	5,2',6'-Trihydroxy-7,8-Dimethoxyflavone		Nonyl Cyclopropane
Loniceracetalide A	AHR	irisolidone	RUNX2	5,7,2'-Trihydroxy-8,6'-Dimethoxyflavone		Octadecanol
Loniceracetalide B	PSMD3	Acanthoside B	RASSF1	5,8,2'-Trihydroxy-6,7-Dimethoxyflavone		9(Z)-Octadecen-1-Ol
Lonicerin	COL3A1	Geranyl formate	CTSD	5,7,2'-Trihydroxyflavone		(+)-Oxypeucedanin
Loniflavone	DCAF5	Acetate C-9	IGFBP3	5,7,4'-Trihydroxy-6-C-Glucoside-8-C-Arabinoside Flavone		Oxypeucedanin Methanolate
Macranthoidin A	NR1I3	(-)-Alloaromadendrene	IGF2	7,2',6'-Trihydroxy-5-Methoxychalcone		Pabulenol
Macranthoidin B	CHEK2	Cetylic Acid	IRF1	5,7,4'-Trihydroxy-6-Methoxyflavanone		1-Pentadecene
Macranthoside A	HSF1	Hexadecanoic Acid	ERBB3	7,2'6'-Trihydroxy-5-Methoxyflavanone		Î’-Phellandrene
Macranthoside B	CRP	Palmitic Acid	PON1	5,7,2'-Trihydroxy-6-Methoxyflavone		Sen-Byakangelicol
2-Methyl-1-Butanol	RUNX2	patchouli alcohol	DIO1	5,8,2'-Trihydroxy-7-Methoxyflavone		1-Tetradecanol
3'-O-Methyl Loniflavone	RASSF1	Benzaldehyde	NPEPPS	5,2',5'-Trihydroxy-6,7,8-Trimethoxyflavone		1-Tetradecene
3-Methyl-2-(2-Pentenyl)-2-Cyclopenten-1-One	CTSD	Guercetol	HK2	Viscidulin Iii-6'-O-Î’-D-Glucopyranoside		Tridecanoic Acid
New Triterpennoid Glycoside	IGFBP3	Quercetin	RASA1	Wogonin 5-Î’-D-Glucoside		Undecene
L-Phenylalaninosecologanin	IGF2	Sophoretin	GSTM1	Wogonoside		10-Undecenoic Acid
	IRF1	Meletin	GSTM2			Umbelliferone
	ERBB3	Xanthaurine				Skimmetin
	PON1
	DIO1
	NPEPPS
	HK2
	RASA1
	GSTM1
	GSTM2
	ESR1
	ALB
	CTNNB1
	GSK3B
	CHEK1
	CACNA2D1
	ESR2
	CHRM4
	CHRNA2
	IKBKB
	MAPK8
	AKR1C3
